# Supplementary material for: Ankyloglossia in Children, a Cause of Obstructive Sleep Apnoea: Case Report of Paediatric Ankyloglossia and Sleep Apnoea: DISE Resolves the Mystery
Source: Children (Basel). 2024 Feb 8;11(2):218. doi: 10.3390/children11020218 (PMC10887148; doi:10.3390/children11020218)
Supplement: Supplementary file 1 [file children-11-00218-s001.zip]

Archive with 2 entries (2 files):
- DISE Pediatric frenotomy.mp4
- mother's history.mp4
